# Supplementary material for: Poly(2‐Hydroxyethyl Methacrylate) Hydrogel‐Based Microneedles for Metformin Release
Source: Glob Chall. 2023 Jul 5;7(8):2300002. doi: 10.1002/gch2.202300002 (PMC10448145; doi:10.1002/gch2.202300002)
Supplement: Supplementary file 2 — Supporting Information [file GCH2-7-2300002-s001.zip]

Archive with 2 entries (2 files):
- gch2202300002-sup-0002-SuppMat/WGWP13469_ACR.pdf
- gch2202300002-sup-0002-SuppMat/WGWP13469_ACR.xls
